# Supplementary material for: Single-Molecule Fluorescence Probes Interactions between Photoactive Protein—Silver Nanowire Conjugate and Monolayer Graphene
Source: Int J Mol Sci. 2024 Apr 30;25(9):4873. doi: 10.3390/ijms25094873 (PMC11084953; doi:10.3390/ijms25094873)
Supplement: Supplementary file 1 [file ijms-25-04873-s001.zip]

Archive with 1 entries (1 files):
- ijms-2966372-supplementary.pdf
